# Supplementary material for: A step change in the transfer of interspecific variation into wheat from Amblyopyrum muticum
Source: Plant Biotechnol J. 2016 Aug 25;15(2):217–26. doi: 10.1111/pbi.12606 (PMC5258861; doi:10.1111/pbi.12606)
Supplement: Supplementary file 2 — Table S2. SNP marker names and cM position on the genetic linkage map of Am. muticum shown in Fig. 2. [file PBI-15-217-s001.xlsx]

## Sheet: Sheet1
	Table 2S. SNP marker names and cM position on the genetic linkage map of Amblyopyrum muticum shown in figure 2
	Linkage Group 1			Linkage Group 2			Linkage Group 3			Linkage Group 4			Linkage Group 5			Linkage Group 6			Linkage Group 7
	SNP marker	cM		SNP marker	cM		SNP marker	cM		SNP marker	cM		SNP marker	cM		SNP marker	cM		SNP marker	cM
	AX-94921536	0		AX-94486923	0		AX-95239671	0		AX-94852529	0		AX-94674173	0		AX-95008221	0		AX-95018981	0
	AX-95161958	0		AX-94815994	0.6		AX-95093192	9.8		AX-94410667	7.5		AX-94510065	0.6		AX-95216821	0		AX-95098801	0
	AX-95024675	0.6		AX-94554516	0.6		AX-94907381	9.8		AX-94650536	7.5		AX-95253440	1.3		AX-95204405	6.8		AX-95199774	3.3
	AX-95103290	0.6		AX-94691521	5.3		AX-94847911	9.8		AX-95232028	7.5		AX-94712036	11.8		AX-94591770	8.7		AX-94449694	3.3
	AX-94433776	1.3		AX-94472997	9.2		AX-95237736	9.8		AX-94824449	7.5		AX-94521691	11.8		AX-95175529	8.7		AX-94977562	18.7
	AX-94882031	1.3		AX-95084012	9.9		AX-94494623	9.8		AX-94416566	12.8		AX-94734278	11.8		AX-95256407	8.7		AX-95216093	18.7
	AX-94536506	1.3		AX-94568077	11.1		AX-94759774	9.8		AX-94622127	13.5		AX-94716313	11.8		AX-94836047	10		AX-95227859	22
	AX-94525383	1.3		AX-95630531	11.1		AX-94462719	9.8		AX-94400360	13.5		AX-95235320	11.8		AX-94450337	10		AX-94755373	22
	AX-94879037	1.9		AX-94485004	13.7		AX-94660277	9.8		AX-95025623	18.1		AX-94555123	11.8		AX-95251172	10.6		AX-94726646	22
	AX-94483910	1.9		AX-94451874	19.8		AX-94579237	9.8		AX-95222190	21.4		AX-95192654	11.8		AX-94924911	14.6		AX-94753351	22
	AX-95088953	3.8		AX-94632739	34.4		AX-94576956	9.8		AX-94433500	26		AX-94499088	11.8		AX-94679663	22.8		AX-94504660	25.3
	AX-94646909	3.8		AX-94742725	35		AX-94650966	9.8		AX-94856207	28.6		AX-95001161	11.8		AX-94593555	22.8		AX-94540783	25.3
	AX-94658526	5.1		AX-94922568	39		AX-94683371	9.8		AX-94485855	28.6		AX-94418584	11.8		AX-94831516	22.8		AX-94849528	25.9
	AX-95163352	6.4		AX-95172933	44.3		AX-94809471	9.8		AX-94853868	31.2		AX-95123099	11.8		AX-95154799	23.4		AX-95162927	26.5
	AX-94632962	16.2		AX-94661980	44.3		AX-94562576	9.8		AX-95125215	32.5		AX-94943750	11.8		AX-94724589	23.4		AX-94648397	26.5
	AX-95088261	22.9		AX-95232711	44.3		AX-94892182	10.4		AX-94728891	33.1		AX-94520182	11.8		AX-94786288	23.4		AX-94873933	26.5
	AX-95135434	22.9		AX-94639854	44.3		AX-94629178	10.4		AX-94673206	33.1		AX-94480507	11.8		AX-95075504	23.4		AX-94519563	26.5
	AX-94588067	23.6		AX-94620995	44.3		AX-95172208	11.7		AX-94870199	39.9		AX-95159514	11.8		AX-94468557	24.1		AX-94445791	26.5
	AX-94936271	23.6		AX-95103321	44.3		AX-94434800	15.6		AX-95068915	39.9		AX-95177571	11.8		AX-95218218	24.7		AX-95127864	27.8
	AX-94390546	24.2		AX-94575722	44.3		AX-94479254	20.3		AX-95214129	39.9		AX-95205672	11.8		AX-94808907	24.7		AX-94504244	27.8
	AX-94606585	24.8		AX-94632187	44.3		AX-94496167	20.3		AX-94737285	39.9		AX-94794859	11.8		AX-94806979	24.7		AX-94451749	27.8
	AX-94574413	24.8		AX-94498955	44.3		AX-94626780	24.2		AX-94456878	39.9		AX-94940030	11.8		AX-94880647	24.7		AX-95021932	27.8
	AX-94678603	24.8		AX-94535299	44.3		AX-94890198	24.2		AX-94403783	39.9		AX-94820343	11.8		AX-95120832	24.7		AX-94813599	27.8
	AX-94822264	24.8		AX-95155530	44.3		AX-94444059	24.2		AX-94492194	39.9		AX-94439043	11.8		AX-94682982	24.7		AX-95193916	27.8
	AX-94390150	26.8		AX-95217447	44.3		AX-94458317	24.2		AX-95229154	39.9		AX-94921535	11.8		AX-95202819	25.4		AX-94711793	27.8
	AX-95197308	26.8		AX-95217835	44.3		AX-95217472	24.2		AX-95209170	39.9		AX-95181699	11.8		AX-95145180	25.4		AX-95184301	27.8
	AX-94528656	27.4		AX-94864501	44.3		AX-94858681	24.2		AX-95245700	59.9		AX-94558440	11.8		AX-94735225	25.4		AX-94581390	27.8
	AX-94416954	27.4		AX-94606624	44.9		AX-95137691	24.2		AX-94923423	63.8		AX-94417465	11.8		AX-94454883	25.4		AX-94499775	27.8
	AX-95194510	27.4		AX-94484294	44.9		AX-95225885	24.2		AX-94423611	73.6		AX-95189309	11.8		AX-94461514	25.4		AX-94392514	27.8
	AX-94406596	28.7		AX-94733835	44.9		AX-95104494	24.2		AX-94899607	73.6		AX-94712402	11.8		AX-95142323	25.4		AX-94465607	27.8
	AX-94653440	37.7		AX-94640360	44.9		AX-94752954	24.2		AX-94777648	78.9		AX-94623475	11.8		AX-94520215	25.4		AX-94936772	27.8
	AX-94394839	37.7		AX-95152427	44.9		AX-94542560	24.2		AX-94696316	98.9		AX-94537388	11.8		AX-95099306	26.6		AX-95237806	28.5
	AX-94521730	37.7		AX-95252382	46.2		AX-95178690	24.8		AX-95191433	98.9		AX-94570142	12.4		AX-95233748	27.9		AX-94945788	29.1
	AX-95116095	38.3		AX-94720924	47.5		AX-94759841	24.8		AX-94862159	106.4		AX-94548714	14.4		AX-94776871	30.5		AX-94440985	29.1
	AX-94802682	38.3		AX-95090395	47.5		AX-94396324	24.8		AX-94707138	106.4		AX-94862497	14.4		AX-94478906	30.5		AX-94639975	29.7
	AX-95114845	38.3		AX-94973643	47.5		AX-94416051	24.8		AX-95191192	106.4		AX-94438417	15.7		AX-94664517	30.5		AX-95249077	29.7
	AX-94489164	39		AX-95115202	47.5		AX-94695843	25.5		AX-94978002	106.4		AX-94500822	16.3		AX-94920318	30.5		AX-95182720	29.7
	AX-94679613	39		AX-94896956	50.8		AX-95022533	26.1		AX-94673787	106.4		AX-94564505	16.3		AX-95012505	33.1		AX-94944928	30.4
	AX-94596652	39		AX-94678904	50.8		AX-94507243	26.8		AX-94516330	106.4		AX-94571981	16.3		AX-95248020	33.1		AX-94642060	31
	AX-94816469	39.6		AX-95226649	50.8		AX-95013996	26.8		AX-95173230	106.4		AX-95014404	16.3		AX-94920652	33.1		AX-94694924	32.3
	AX-94620619	39.6		AX-94794297	51.4		AX-95114993	27.4		AX-94460847	107		AX-94691689	16.3		AX-95104180	33.1		AX-95020669	34.2
	AX-94611444	39.6		AX-95127627	51.4		AX-94511622	27.4		AX-94819855	107		AX-95140519	16.3		AX-94747714	33.1		AX-94457524	36.2
	AX-94571758	39.6		AX-94584055	51.4		AX-95018583	27.4		AX-95097146	107		AX-95141195	16.3		AX-95180847	33.1		AX-94468508	36.2
	AX-94883623	39.6		AX-94600369	51.4		AX-94417262	27.4		AX-94667360	107		AX-95179109	16.9		AX-94562499	33.1		AX-94887274	36.2
	AX-94482529	39.6		AX-94410588	51.4		AX-94406001	27.4		AX-95144713	107		AX-94653149	16.9		AX-94541273	33.1		AX-94795581	36.2
	AX-94449858	40.2		AX-94811232	51.4		AX-94680741	27.4		AX-94841734	111.6		AX-94701855	16.9		AX-94823659	33.1		AX-95238738	36.8
	AX-94526317	40.2		AX-95228642	51.4		AX-95149390	27.4		AX-94408870	116.3		AX-95073050	17.6		AX-94562688	33.1		AX-94815711	40.1
	AX-94815156	42.2		AX-94888719	51.4		AX-94621359	27.4		AX-94531979	116.3		AX-94394561	18.9		AX-94975749	33.1		AX-94889874	44
	AX-94648380	42.8		AX-94461212	51.4		AX-94820220	27.4		AX-94807329	116.3		AX-94419658	18.9		AX-94476517	33.1		AX-94582171	44
	Ax-94925965	42.8		AX-94948817	51.4		AX-94534850	27.4		AX-94835958	120.9		AX-94598591	18.9		AX-94761183	33.1		AX-95143443	45.3
	AX-94991357	42.8		AX-94982210	51.4		AX-95091125	27.4		AX-95239425	120.9		AX-95251447	18.9		AX-94946469	33.1		AX-94692189	49.2
	AX-94610474	42.8		AX-94711036	51.4		AX-95252784	27.4		AX-95138815	120.9		AX-94989255	18.9		AX-94536363	33.8		AX-95185894	52.5
	AX-94578143	42.8		AX-94479413	51.4		AX-95091321	27.4		AX-95101430	120.9		AX-94589335	18.9		AX-95084337	33.8		AX-94453227	54.4
	AX-94700304	42.8		AX-95211211	51.4		AX-94900238	27.4		AX-95149006	120.9		AX-95166240	18.9		AX-95198756	34.4		AX-94580611	54.4
	AX-94589447	47.4		AX-94930973	51.4		AX-95099983	27.4		AX-95204560	120.9		AX-95156762	18.9		AX-95016125	35		AX-94486291	57.7
	AX-95184311	52.8		AX-94512204	51.4		AX-94955053	27.4		AX-94885415	120.9		AX-94448052	18.9		AX-94476967	36.3		AX-95079210	57.7
	AX-95256380	52.8		AX-94724796	51.4		AX-94894258	27.4		AX-94608298	120.9		AX-95103103	18.9		AX-94529071	36.9		AX-94943283	62.4
	AX-94526365	52.8		AX-94644873	51.4		AX-95231942	27.4		AX-94398244	120.9		AX-94389275	18.9		AX-94773412	57.9		AX-94463478	62.4
	AX-94762019	52.8		AX-95160798	51.4		AX-94821626	27.4		AX-95205777	120.9		AX-94490934	18.9		AX-94553420	57.9		AX-94701057	62.4
	AX-94514056	52.8		AX-94973159	51.4		AX-95175053	34.9		AX-94818645	120.9		AX-94461545	18.9		AX-95210275	63.9		AX-94699229	62.4
	AX-94549470	52.8		AX-94994927	51.4		AX-94727285	34.9		AX-94830400	126.2		AX-94853803	18.9		AX-94919784	75.2		AX-94984908	62.4
	AX-95134864	54.1		AX-94493483	51.4		AX-94445639	34.9		AX-95009153	126.2		AX-94842627	18.9		AX-94392250	75.2		AX-94668679	62.4
	AX-94489903	54.1		AX-95021781	51.4		AX-94550894	36.2		AX-94476998	126.2		AX-95170787	18.9		AX-94599180	88.1		AX-94637384	63.6
	AX-94797478	64.6		AX-94810907	51.4		AX-94604806	36.2		AX-94488340	126.2		AX-95160169	18.9		AX-94823100	90.7		AX-95226247	64.3
	AX-95075537	65.9		AX-94519152	52.1		AX-94563923	36.8		AX-94720805	126.2		AX-94459093	18.9		AX-95178852	90.7		AX-94606716	64.3
	AX-94614812	69.8		AX-95141943	52.1		AX-94624064	37.4		AX-94389360	126.9		AX-94437376	18.9		AX-94927026	92.7		AX-94487259	64.3
	AX-94724600	71.1		AX-94557958	52.1		AX-94664855	53.8		AX-94661431	126.9		AX-94978617	18.9		AX-94688239	93.3		AX-94471470	64.3
	AX-94651267	72.4		AX-94384755	52.7		AX-94480010	53.8		AX-94398079	126.9		AX-94840798	18.9		AX-94768784	93.3		AX-94874646	64.3
	AX-94926721	73		AX-95216110	52.7		AX-94872139	59.1		AX-94727929	126.9		AX-94476567	18.9					AX-94478741	64.3
	AX-94639328	73.7		AX-94561964	52.7		AX-94942170	66.6		AX-94538427	126.9		AX-94974162	19.5					AX-94525211	64.3
	AX-94910826	74.3		AX-95097228	52.7		AX-95242795	66.6		AX-95119584	126.9		AX-94924350	20.1					AX-94507010	64.3
	AX-94529064	74.3		AX-95109355	52.7		AX-95216889	74.1		AX-94564568	127.5		AX-94407767	20.1					AX-94526306	64.3
	AX-94590777	78.3		AX-94885008	52.7		AX-94471779	75.4		AX-94946208	129.5		AX-94772679	20.1					AX-94506247	64.3
	AX-94654466	78.9		AX-95070974	52.7					AX-94397536	129.5		AX-94677740	20.1					AX-94468312	64.3
	AX-94731169	80.8		AX-95086997	56								AX-94995549	20.1					AX-94712104	64.3
	AX-94434693	80.8		AX-94528075	56								AX-95226234	20.1					AX-95124586	64.3
	AX-94777512	80.8		AX-94917542	58.6								AX-95077031	20.8					AX-94433754	64.3
	AX-94999132	90.6		AX-95148453	61.2								AX-95245657	21.4					AX-94482753	64.9
	AX-95199064	95.9		AX-94998081	61.2								AX-95233092	21.4					AX-95182952	65.5
	AX-94764182	104.2		AX-94592148	65.1								AX-95203559	22					AX-94488789	65.5
				AX-94885681	71.2								AX-94536550	22					AX-94445159	65.5
				AX-94686979	71.2								AX-94892764	22					AX-94867730	65.5
				AX-94705666	75.1								AX-94398093	22.7					AX-94563557	68.8
				AX-94989868	75.1								AX-94586263	22.7					AX-94649688	68.8
				AX-94631566	75.1								AX-94614153	26.6					AX-94384707	71.4
				AX-95130690	88								AX-94988614	26.6					AX-94630546	76.1
				AX-94563493	92.7								AX-94691492	28.5					AX-95081747	76.1
				AX-95225662	95.3								AX-94551616	28.5					AX-94925339	78
													AX-94607914	28.5					AX-94476995	84
													AX-94766275	35.3					AX-95236779	86.6
													AX-95165803	36.5					AX-94538898	93.4
													AX-94584681	39.8					AX-95076674	96
													AX-94811375	42.4					AX-94497485	96
													AX-94552837	42.4					AX-94484496	99.3
													AX-94900699	43.7					AX-94987166	99.3
													AX-95071947	47					AX-95088552	103.9
													AX-94444505	47
													AX-94420820	47
													AX-95174386	49.6
													AX-94635862	49.6
													AX-94671640	49.6
													AX-94969192	50.2
													AX-94412298	50.2
													AX-95217338	53.5
													AX-94842449	53.5
													AX-95137082	54.1
													AX-95141894	54.7
													AX-95206774	54.7
													AX-94882660	55.4
													AX-95166588	55.4
													AX-94441736	55.4
													AX-94450794	55.4
													AX-95153922	55.4
													AX-95241429	55.4
													AX-94687848	55.4
													AX-95247927	56
													AX-94432510	56
													AX-94637377	56
													AX-94456002	56
													AX-94551299	56.6
													AX-94498254	59.9
													AX-94861348	59.9
													AX-94515524	59.9
													AX-94960260	62.5
													AX-94895231	70.7
													AX-94609653	72.7
													AX-94694080	76
													AX-95199123	76
													AX-94975051	79.2
													AX-94554728	94.7
													AX-94750909	101.4
													AX-94490226	123.3
													AX-95170123	124.6
													AX-94695574	127.9
